# Supplementary material for: Vitamin D supplementation in infertile men: a systematic review and meta-analysis of effects on semen quality and endocrine function
Source: PeerJ. 2026 Apr 13;14:e21002. doi: 10.7717/peerj.21002 (PMC13086023; doi:10.7717/peerj.21002)
Supplement: Supplemental Information 3 [file peerj-14-21002-s003.xlsx]

## Sheet: Sheet1
						Semen volume (ml)				Sperm concentration (×10⁶/mL)				Sperm motility				Normal sperm mprphology (%)				T (nmol/l)				SHBG (nmol/l)
		Study	Baseline 25(OH)D (ng/ml)	Baseline BMI	Mean Ages	VD Intervention Group (Post)	Control Group (Post)	N (Intervention)	N (Control)	VD Intervention Group (Post)	Control Group (Post)	N (Intervention)	N (Control)	VD Intervention Group (Post)	Control Group (Post)	N (Intervention)	N (Control)	VD Intervention Group (Post)	Control Group (Post)	N (Intervention)	N (Control)	VD Intervention Group (Post)	Control Group (Post)	N (Intervention)	N (Control)	VD Intervention Group (Post)	Control Group (Post)	N (Intervention)	N (Control)
		A. Alzoubi 2017								25.15±4.89	20.94±4.27	34	45
		Alireza Gheflati et al.,2021, Iran	6.81 ± 0.68	25.41 ± 1.31	32.6±1.3	3.28±0.42	3.52±0.38	22	22					34.5±3.25	34.65±2.29	22	22	2.8±0.34	2.05±0.24	22	22	4.61 ± 0.46	3.40 ± 0.29	22	22	47.82 ± 6.85 (nmol/l)	32.73 ± 3.56 (nmol/l)	22	22
		D. Padmapriya et al., 2022， India		27.12 ± 4.88	33.9 ± 7.8	2.070 ± 0.749	1.352 ± 0.794	60	60					30.033±13.796	20.067±9.169	60	60
		Igor Bartl et al., 2021, Slovakia	24.40±9.02	29.05±3.18	36.6					19.71±18.8	15.31±19.65	45	45					3.32±1.87	2.61±2.08	34	34					32.01±14.19 (nmol/l)	32.06±15.09 (nmol/l)	34	34
		Leila Amini et al., 2020, Iran	16.67±6.91	25.58 ± 1.91	34.6 ± 4.7	2.08 ± 1.04	1.96 ± 1.1	30	32	88.24±13.64	90.4±13.37	30	32					13.30 ± 11.16	13.75 ± 6.77	30	32	3.42 ± 1.04	3.41 ± 1.25	30	32	25.76 ± 9.99 (nmol/l)	26.68 ± 13.53 (nmol/l)	30	32
		Leila Maghsoumi-Norouzabad et al., 2021, Iran (1)	18.74±6.62	28.17±2.74	34.7 ± 5.2	3.84±1.24	4.07±1.63	43	43									7.79±2.57	8.04±2.43	43	43
		Leila Maghsoumi-Norouzabad et al., 2021, Iran (2)	18.74±6.62	28.17±2.74	34.7 ± 5.2																	13.72 ± 6.08	13.40 ± 6.98	43	43	19.09±3.69 (nmol/l)	18.88±4.71 (nmol/l)	43	43
		Martin Blomberg Jensen et al., 2018, Denmark	14.0 ± 4.4	26.5 (4.2)	34.8 ± 6.6	3.9±0.13	3.5±0.15	133	136	19.71±18.8	15.31±19.65	45	45	41±4.08	45±4.08	129	131	3±0.56	3.7±0.56	130	127
		Nicole Banks, MD 2021, United state		27.8 ± 5.0	33.68±4.9
		Rune Holt et al., 2023, Denmark	18.2 ± 8.0	26.35±4.41	35.0±6.53									35.12 ± 1.40	22.91 ± 1.88	60	60					14.6±0.82	14.3±0.26	127	134	30±2.04 (nmol/L)	30±2.04 (nmol/L)	127	14.3
		Wadhwa, L et al., 2020, India	19.08 ± 4.98	22.95 ± 2.44	30.57 ± 3.96																	8.99 ± 2.01	8.78 ± 2.91	60	60
			VD Intervention			Control							VD Intervention		Control
			Mean	SD	Total	Mean	SD	Total				Clinical pregnancy rate	Events	Total	Events	Total
FSH	≤3 Month	D. Padmapriya 2022	7.375	3.045	60	6.688	2.441	60			Vitamin D < 20 ng/mL	Nicole Banks 2021	5	14	3	12
		Leila Amini 2020	4.71	4.37	30	4.37	2.93	32				Leena Wadhwa 2020	1	25	0	25
		Leila Maghsoumi-Norouzabad 2021(2)	4.78	4.87	43	4.06	4.3	43			Vitamin D ≥ 20 ng/mL	Nicole Banks 2021	10	60	21	68
		Wadhwa, L 2020	7.47	1.7	60	7.46	2.16	60				Leena Wadhwa 2020	5	35	0	35
	5-6 Month	Igor Bartl 2021	5.26	3.73	45	5.46	3.98	45					VD Intervention		Control
		Martin Blomberg Jensen 2018	5.1	1.53	127	5.5	1.43	134				Live birth rate	Events	Total	Events	Total
		Wadhwa, L 2020	7.48	1.27	60	7.46	2.16	60				Martin Blomberg Jensen 2018	5	14	3	12
LH	≤3 Month	D. Padmapriya 2022	4.107	1.349	60	4.419	1.338	60				Nicole Banks 2021	1	25	0	25
		Leila Amini 2020	4.1	2.36	30	3.58	2.12	32			This spreadsheet contains raw extracted data for all outcomes included in the meta-analysis. Columns include baseline characteristics (BMI, age, 25(OH)D), semen parameters (volume, concentration, motility, morphology), hormonal outcomes (testosterone, LH, FSH, SHBG), and post-intervention means, SDs, and sample sizes for intervention and control groups. All data were extracted from the included p…
		Leila Maghsoumi-Norouzabad 2021(2)	5.4	4.09	43	5.1	2.25	43
		Wadhwa, L 2020	7.14	1.25	60	7.71	2.2	60
	5-6 Month	Igor Bartl 2021	5.24	2.01	45	5.44	2.27	45
		Rune Holt 2023	4.3	0.36	127	4.4	0.82	134
		Wadhwa, L 2020	7.17	1.18	60	7.71	2.2	60
